# Supplementary material for: Multi-Channel Metabolomics Analysis Identifies Novel Metabolite Biomarkers for the Early Detection of Fatty Liver Disease in Dairy Cows
Source: Cells. 2022 Sep 15;11(18):2883. doi: 10.3390/cells11182883 (PMC9496829; doi:10.3390/cells11182883)
Supplement: Supplementary file 1 [file cells-11-02883-s001.zip]

Archive with 1 entries (1 files):
- cells-1912118-supplementary.pdf
